# Supplementary material for: The Impact of Cardiac Comorbidity Sequence at Baseline and Mortality Risk in Type 2 Diabetes Mellitus: A Retrospective Population-Based Cohort Study
Source: Life (Basel). 2022 Nov 22;12(12):1956. doi: 10.3390/life12121956 (PMC9781363; doi:10.3390/life12121956)
Supplement: Supplementary file 1 [file life-12-01956-s001.zip]

Archive with 1 entries (1 files):
- life-1988374-supplementary.pdf
